# Supplementary material for: Using Person Fit Statistics to Detect Outliers in Survey Research
Source: Front Psychol. 2017 May 26;8:863. doi: 10.3389/fpsyg.2017.00863 (PMC5445123; doi:10.3389/fpsyg.2017.00863)
Supplement: Supplementary file 1 [file DataSheet1.CSV]

id	CushQoL1	CushQoL2	CushQoL3	CushQoL4	CushQoL5	CushQoL6	CushQoL7	CushQoL8	CushQoL9	CushQoL10	CushQoL11	CushQoL12
1	2	3	4	4	4	5	5	5	5	4	4	3
2	1	2	1	1	2	2	1	3	1	1	1	3
3	1	1	3	1	1	1	1	3	2	1	1	2
4	4	4	4	5	3	5	5	4	4	4	4	3
5	3	5	4	4	5	3	5	5	5	5	3	4
6	2	5	4	4	3	3	3	3	4	4	3	3
7	2	2	3	4	2	2	1	3	1	1	1	1
8	3	3	1	4	3	3	4	3	3	1	3	4
9	2	4	4	5	3	3	4	2	4	4	3	2
10	2	1	1	1	1	2	1	1	1	1	1	1
11	2	1	3	4	1	1	1	1	1	1	1	1
12	2	5	4	4	4	3	3	4	2	3	4	3
13	2	1	1	3	1	1	1	1	1	1	1	1
14	3	3	2	1	1	2	3	1	1	1	1	2
15	1	4	1	1	2	3	3	3	3	2	1	1
16	2	2	4	4	3	4	4	2	3	3	2	3
17	4	5	4	2	4	3	5	5	5	5	2	3
18	4	4	5	5	3	4	4	4	4	4	4	3
19	4	1	5	5	3	2	2	2	2	2	3	2
20	3	4	5	4	4	4	3	4	4	4	3	3
21	1	5	2	1	1	1	1	2	1	1	2	1
22	4	5	5	3	4	5	4	5	5	5	5	4
23	3	4	4	3	4	4	4	4	3	4	3	1
24	4	5	4	4	4	4	5	4	3	5	3	3
25	3	3	3	3	3	3	3	4	2	3	2	1
26	2	4	3	2	4	3	2	3	2	3	3	2
27	4	2	4	4	5	4	4	3	3	3	4	4
28	5	5	4	3	4	5	5	5	5	5	5	5
29	2	3	1	1	3	4	4	4	4	2	3	2
30	1	2	1	1	5	3	4	2	2	2	2	3
31	3	5	5	3	4	2	4	3	3	3	2	3
32	1	2	4	1	2	2	2	2	3	2	2	2
33	3	4	5	5	4	3	4	3	4	4	2	2
34	3	3	2	1	2	2	2	2	3	3	2	3
35	3	3	5	4	4	5	3	5	5	5	4	3
36	3	4	4	3	4	4	3	5	4	4	4	4
37	4	4	3	2	4	5	4	4	4	5	3	3
38	2	4	5	2	4	4	4	4	4	4	2	3
39	3	4	3	3	4	3	3	2	3	3	3	3
40	3	5	4	4	4	4	5	5	5	4	4	3
41	5	4	4	4	4	5	4	4	5	5	4	3
42	4	3	3	1	3	3	2	2	2	1	3	1
43	2	3	3	3	3	3	4	3	3	3	2	2
44	1	2	3	3	2	2	1	2	2	2	2	2
45	2	3	3	3	4	5	3	4	2	4	4	3
46	3	5	5	5	5	5	5	5	5	5	4	1
47	4	1	5	5	4	3	1	4	3	3	1	1
48	4	3	4	4	3	3	2	2	3	3	4	2
49	4	5	5	4	4	5	5	5	5	5	4	4
50	2	3	3	4	2	3	2	3	3	2	2	2
51	3	3	3	2	3	4	2	3	2	2	2	2
52	2	2	1	1	4	4	4	3	3	3	2	1
53	3	2	5	4	3	3	2	3	3	3	1	1
54	4	4	4	3	4	5	4	5	4	5	3	3
55	1	2	3	3	4	2	2	3	2	2	2	2
56	3	3	3	2	4	3	3	3	3	3	2	1
57	2	3	3	3	4	3	4	3	3	3	2	3
58	3	4	4	4	3	2	3	4	4	3	2	3
59	4	3	4	3	4	4	3	3	2	1	2	2
60	4	1	3	1	4	1	2	2	4	2	1	3
61	2	3	5	3	3	1	1	2	2	3	2	2
62	4	4	5	3	4	4	5	4	5	4	4	3
63	3	3	5	4	4	5	5	5	5	5	3	3
64	4	4	5	5	4	4	4	4	4	4	4	3
65	1	3	3	2	3	1	1	2	2	2	2	2
66	1	1	1	2	4	4	2	2	1	1	2	1
67	2	3	5	5	4	4	3	4	3	3	4	3
68	3	5	4	4	4	5	5	5	5	5	2	3
69	3	5	5	4	5	5	4	5	5	5	2	4
70	2	2	3	2	3	3	1	5	4	5	2	3
71	4	2	4	4	3	2	2	3	2	3	3	2
72	2	2	3	4	3	3	2	2	3	3	3	1
73	2	3	3	4	3	4	4	4	4	4	2	3
74	4	3	4	3	3	3	2	2	1	1	1	3
75	3	2	5	3	3	2	3	2	3	2	3	2
76	3	2	2	2	2	2	1	1	1	1	1	1
77	2	4	1	2	3	3	3	4	4	2	1	1
78	3	3	3	4	2	4	3	2	2	3	2	2
79	4	5	5	4	4	4	5	5	5	5	3	3
80	4	4	4	5	4	3	3	4	5	5	3	3
81	4	4	4	2	4	3	3	4	4	4	2	4
82	2	1	2	1	2	2	1	2	2	1	2	1
83	5	5	3	1	3	3	3	4	4	4	3	3
84	2	5	5	2	3	4	4	3	5	5	4	4
85	1	4	3	4	2	3	4	3	4	4	3	2
86	4	1	2	3	3	2	4	2	2	2	3	1
87	1	2	4	4	4	5	4	3	3	2	5	5
88	5	3	3	3	4	4	1	3	4	4	1	2
89	3	4	3	3	3	3	3	4	4	3	3	3
90	3	4	3	3	4	4	3	3	4	4	3	3
91	1	2	1	1	3	2	3	3	3	2	1	1
92	1	5	1	1	4	2	1	3	1	2	1	1
93	1	2	3	3	4	2	4	1	1	1	1	2
94	1	2	3	4	1	3	1	3	1	1	2	1
95	3	5	5	5	5	2	2	3	4	4	2	1
96	3	1	4	4	2	2	1	2	2	1	3	1
97	2	1	2	2	2	1	1	1	1	1	1	1
98	1	3	4	3	4	4	4	4	4	4	3	3
99	3	2	2	2	3	4	3	3	4	3	4	3
100	2	4	4	3	2	2	5	1	1	1	3	1
101	1	3	4	3	4	4	3	4	1	3	4	3
102	3	2	3	3	4	4	2	3	3	2	2	2
103	1	5	2	1	3	1	1	3	2	3	1	1
104	4	5	4	3	4	5	5	5	5	5	3	2
105	3	4	1	3	3	1	1	2	3	3	1	1
106	3	3	1	3	3	1	1	2	4	1	1	1
107	1	5	5	5	4	4	4	4	3	3	3	3
108	2	4	3	3	4	4	4	4	3	5	3	3
109	2	3	2	2	3	2	2	2	2	2	2	2
110	2	1	5	4	4	3	5	2	2	1	2	4
111	3	2	4	3	3	4	2	4	4	4	2	3
112	4	2	3	4	4	3	2	4	2	3	3	2
113	5	5	5	5	4	4	4	4	4	4	4	2
114	1	2	4	5	2	1	4	1	1	1	3	1
115	2	1	3	4	3	2	1	1	1	1	2	1
116	4	4	4	4	2	3	4	3	4	4	3	3
117	3	3	3	3	3	3	1	4	4	4	3	2
118	2	2	4	2	4	4	3	3	3	2	3	3
119	2	2	3	3	3	4	4	3	3	2	2	3
120	3	3	4	5	4	3	3	4	4	3	2	1
121	4	5	5	5	4	4	2	4	1	2	3	2
122	3	1	4	4	3	3	3	2	2	2	2	2
123	2	3	3	3	3	3	2	2	4	4	3	3
124	4	4	3	2	4	4	3	3	3	3	2	3
125	2	4	4	4	3	3	3	2	4	4	3	3
126	1	3	2	1	4	3	1	2	2	3	3	1
127	2	4	3	3	3	2	3	3	4	4	2	2
128	3	3	4	3	2	2	2	1	1	2	2	2
129	4	4	3	3	3	2	3	2	3	3	2	3
130	4	4	4	3	3	3	3	2	2	2	2	1
131	1	1	1	1	1	2	3	2	1	1	4	3
132	2	3	2	3	4	2	2	2	3	3	1	2
133	5	3	3	2	4	3	4	3	3	4	3	2
134	2	2	2	3	5	5	3	3	3	3	3	2
135	3	2	1	3	4	3	3	3	2	1	2	2
136	2	2	5	3	5	3	1	4	4	3	3	1
137	3	4	3	3	4	3	2	3	5	5	3	5
138	2	2	3	5	4	2	4	3	5	2	2	1
139	1	4	1	1	3	3	5	2	3	1	1	3
140	3	5	3	3	4	4	1	2	3	3	4	2
141	3	3	3	4	4	3	1	1	1	1	1	1
142	3	1	2	3	2	1	1	1	1	1	2	1
143	1	1	2	1	1	5	4	4	2	2	1	2
144	1	1	1	1	3	5	3	4	1	1	2	1
145	2	1	1	1	1	1	1	1	1	1	1	1
146	3	3	4	4	4	3	3	4	4	4	2	2
147	3	2	1	1	3	1	1	1	1	1	1	1
148	4	2	1	1	2	1	1	1	1	1	1	1
149	2	2	2	2	2	2	2	2	2	2	2	2
150	3	2	3	4	4	1	2	2	1	2	3	3
151	2	4	3	3	2	2	3	3	3	3	2	2
152	4	5	5	5	5	5	5	5	5	5	3	4
153	3	5	5	5	4	4	3	4	5	4	3	4
154	2	2	3	2	5	4	4	5	4	3	3	2
155	4	3	3	2	2	1	1	2	2	3	2	1
156	5	5	5	5	5	5	5	4	5	5	5	5
157	2	1	2	2	2	1	1	1	1	1	2	1
158	4	2	2	1	2	3	2	4	4	3	2	1
159	1	2	1	2	3	1	1	1	1	2	2	1
160	1	1	1	3	2	1	3	1	1	1	1	1
161	4	4	5	5	5	3	5	5	3	4	3	3
162	2	5	4	3	4	4	4	4	4	4	3	3
163	2	2	2	4	3	3	3	3	3	4	3	2
164	4	4	4	5	3	3	2	2	3	2	1	1
165	1	1	4	4	4	2	2	1	1	1	1	2
166	2	4	1	3	2	3	1	1	2	1	1	1
167	3	5	3	4	4	3	4	4	5	5	4	3
168	3	5	5	5	5	5	5	5	5	5	5	5
169	2	2	2	2	3	3	1	2	1	1	1	1
170	3	2	3	2	4	4	3	3	3	4	3	2
171	3	5	4	4	2	1	1	2	4	4	2	1
172	1	3	2	1	2	3	2	2	3	3	1	3
173	3	4	3	4	4	3	4	4	3	3	3	1
174	2	3	5	5	3	1	4	1	4	3	2	1
175	3	4	5	4	4	2	5	2	4	1	1	1
176	3	3	2	1	2	1	1	2	2	2	2	1
177	4	4	5	4	3	2	2	4	3	3	2	1
178	3	5	3	3	4	5	5	4	4	4	3	3
179	2	2	4	3	3	3	2	2	2	2	3	1
180	1	1	2	2	1	2	2	1	2	1	1	3
181	2	3	4	3	3	3	2	4	4	4	3	1
182	4	5	5	4	5	5	5	5	5	5	5	4
183	3	3	4	4	3	2	2	3	2	4	3	1
184	3	5	4	3	3	3	4	5	5	3	3	3
185	1	3	4	4	4	3	3	3	3	4	3	3
186	4	4	3	3	2	2	1	2	3	2	2	2
187	3	2	4	2	3	2	3	3	3	1	2	2
188	4	4	5	2	1	5	1	4	3	3	3	2
189	1	3	2	1	2	1	1	3	3	1	3	1
190	4	5	4	2	4	3	4	5	5	5	3	4
191	3	3	5	5	4	4	2	4	5	5	3	3
192	5	5	5	5	4	5	4	3	5	5	3	4
193	2	2	3	3	4	3	1	2	2	3	2	1
194	4	5	5	5	4	5	5	5	5	5	5	3
195	4	3	5	5	4	4	4	4	3	2	1	1
196	3	4	3	1	3	1	1	1	1	1	1	1
197	3	3	4	3	2	2	2	2	2	3	3	3
198	3	1	3	3	2	3	1	1	1	1	2	1
199	2	3	3	5	4	3	4	2	4	3	3	3
200	1	2	3	5	4	3	2	2	3	3	2	1
201	2	3	3	2	2	1	1	2	3	3	2	2
202	3	4	2	2	4	4	4	5	3	4	3	3
203	4	5	4	3	2	2	3	4	4	4	3	1
204	3	4	5	5	4	3	3	4	5	4	2	3
205	3	1	2	2	2	3	2	3	3	2	2	2
206	4	3	3	4	4	5	3	1	5	3	5	4
207	2	4	4	4	3	2	2	2	4	5	4	2
208	1	2	4	3	1	1	3	5	1	1	1	1
209	5	3	4	4	4	4	3	2	1	4	3	3
210	1	1	1	1	1	2	1	1	2	2	3	2
211	2	2	3	3	4	3	1	2	2	4	3	2
212	1	4	5	4	4	1	1	1	1	1	2	1
213	4	1	4	1	2	2	2	2	1	1	1	1
214	1	2	3	3	2	1	1	1	2	1	2	1
215	2	5	4	2	1	1	2	1	5	2	1	1
216	1	1	1	1	1	1	1	2	1	1	1	1
217	1	4	3	2	4	3	1	4	3	5	3	1
218	2	5	5	5	5	5	4	4	2	2	3	2
219	3	5	4	4	5	4	5	5	5	5	3	4
220	2	3	3	3	4	1	1	2	2	1	1	1
221	4	4	4	4	4	3	2	3	4	3	2	1
222	4	3	4	4	4	5	3	5	5	3	3	3
223	3	3	2	3	5	4	3	4	2	2	3	1
224	2	3	4	4	3	3	4	4	5	3	3	3
225	5	1	4	4	4	1	1	1	1	1	1	1
226	4	2	3	3	2	2	1	1	1	1	2	2
227	1	5	4	4	3	5	5	3	5	5	3	5
228	3	1	3	3	3	1	1	1	1	1	1	1
229	2	3	5	3	5	5	5	5	5	5	4	4
230	3	5	5	5	5	5	4	5	5	5	3	3
231	4	5	3	3	4	4	3	4	5	5	2	2
232	3	4	5	1	5	3	1	2	4	4	2	1
233	1	2	1	1	3	1	1	2	1	1	2	1
234	2	3	3	2	3	4	3	2	2	3	2	3
235	2	1	3	3	3	4	3	2	1	1	1	1
236	2	1	2	1	2	1	1	1	1	1	1	1
237	4	4	5	5	5	4	4	4	5	5	5	4
238	1	3	4	2	3	3	2	4	4	3	2	1
239	1	2	3	2	2	1	2	3	3	3	2	2
240	4	4	2	1	3	4	2	3	2	4	2	1
241	1	3	2	3	3	3	3	3	1	1	2	1
242	3	4	3	5	3	4	4	3	3	3	2	3
243	3	2	4	5	3	2	1	1	1	1	3	1
244	3	2	3	2	3	2	2	2	2	1	2	1
245	2	3	4	3	3	4	2	3	4	4	4	1
246	2	3	2	3	2	1	2	2	1	4	3	2
247	4	4	5	4	3	2	2	3	3	3	3	2
248	3	5	4	5	3	5	5	5	5	4	4	2
249	2	4	4	3	3	4	4	5	5	5	2	1
250	3	4	2	2	3	2	1	1	2	3	3	1
251	2	4	2	4	3	2	2	2	3	4	3	2
252	2	3	3	1	3	3	2	2	3	3	2	1
253	3	3	4	4	4	4	3	3	2	2	2	2
254	2	3	3	3	3	3	2	2	2	2	2	1
255	2	4	4	3	3	2	2	2	3	2	2	2
256	4	3	4	4	4	2	1	3	1	1	3	1
257	2	1	2	2	3	3	3	4	3	1	2	1
258	4	4	5	5	3	3	2	3	3	3	3	2
259	1	2	3	4	3	1	1	3	3	2	1	2
260	2	4	3	2	2	1	1	2	3	4	3	2
261	4	4	5	4	5	4	4	5	3	5	4	3
262	3	4	4	3	3	2	2	4	4	4	3	1
263	2	5	3	4	2	2	3	4	4	3	2	4
264	4	4	4	4	3	2	1	2	3	3	2	3
265	3	3	4	4	2	4	2	3	4	4	4	2
266	4	4	4	4	3	3	4	3	3	4	2	2
267	1	1	2	2	2	2	2	2	2	1	1	1
268	5	4	3	5	4	3	2	2	2	3	1	1
269	3	4	4	5	4	4	3	5	5	4	3	1
270	2	3	4	2	2	1	1	1	2	2	2	2
271	4	1	4	3	4	1	1	1	1	1	2	1
272	3	3	3	2	3	2	1	3	3	3	2	1
273	4	5	5	5	3	3	4	4	1	2	2	1
274	2	5	5	3	2	2	1	1	5	5	3	1
275	2	4	1	2	3	4	1	5	4	4	3	2
276	4	1	3	5	4	3	2	2	1	1	2	1
277	1	4	2	4	3	2	2	2	1	2	1	1
278	2	5	2	5	3	4	3	4	5	5	4	3
279	1	2	5	3	4	1	1	1	1	3	3	1
280	3	4	5	5	5	4	3	3	3	3	3	3
281	5	4	3	4	2	2	1	3	2	2	1	1
282	5	4	3	5	4	5	2	4	4	4	2	2
283	2	3	3	4	3	4	1	1	2	3	2	2
284	3	3	2	2	4	3	2	4	3	1	5	4
285	4	2	3	3	4	3	1	2	3	3	1	3
286	2	5	3	4	3	3	1	3	4	4	2	1
287	2	5	3	3	2	1	1	3	4	5	3	1
288	2	1	3	3	3	2	1	2	1	1	2	1
289	1	3	2	1	1	1	2	2	4	2	1	1
290	5	5	5	5	3	4	4	5	5	5	4	2
291	3	1	3	4	3	2	3	2	3	2	1	2
292	1	1	1	1	1	1	1	1	1	1	1	1
293	1	1	1	1	1	3	2	4	1	2	1	2
294	1	4	2	4	4	2	3	4	3	3	2	2
295	4	1	4	3	2	1	1	1	1	1	2	1
296	2	1	1	2	3	1	1	1	1	1	1	1
297	4	3	3	3	2	2	1	2	3	4	2	2
298	3	4	5	5	3	2	5	4	5	3	2	3
299	3	5	5	5	2	3	3	2	3	4	3	2
300	5	3	3	4	2	2	2	3	3	5	2	3
301	1	3	2	3	1	1	1	1	1	3	2	1
302	4	4	4	4	2	3	2	3	4	3	2	1
303	4	5	5	5	3	3	2	3	4	3	2	2
304	2	1	3	3	3	1	1	1	1	1	3	2
305	5	5	3	4	4	5	4	4	5	4	5	1
306	3	5	5	3	4	4	4	4	5	5	3	2
307	3	4	4	3	4	3	2	4	4	4	3	3
308	3	5	3	3	3	2	2	4	4	4	3	3
309	4	5	5	4	5	4	5	2	5	5	4	4
310	1	4	3	2	2	1	1	1	2	4	2	2
311	1	1	1	1	1	1	2	2	1	1	1	1
312	2	4	4	4	3	3	3	3	4	4	3	3
313	4	1	4	2	3	1	1	1	1	1	3	1
314	1	2	2	2	1	1	1	2	1	1	1	1
315	4	2	3	3	3	2	1	1	2	2	3	1
316	1	1	2	2	3	2	2	2	2	1	1	1
317	3	1	1	2	4	4	3	3	1	1	3	1
318	1	3	4	4	2	1	2	1	3	1	2	1
319	3	2	3	3	3	2	1	3	3	1	1	1
320	5	5	5	4	3	5	4	2	2	2	2	3
321	2	1	3	3	3	4	4	5	1	2	4	1
322	4	4	4	2	2	3	4	4	4	4	3	3
323	5	5	4	4	2	4	4	4	2	4	3	1
324	1	1	1	2	2	1	1	1	1	1	1	1
325	3	5	5	4	4	4	4	5	5	4	3	1
326	3	5	4	3	4	5	5	5	5	5	4	4
327	1	1	1	3	3	1	1	2	1	1	1	1
328	3	5	5	5	2	3	3	3	1	3	2	2
329	3	1	4	3	3	2	1	2	2	2	2	2
330	2	4	4	5	4	3	4	3	5	4	4	2
331	2	2	3	3	2	1	1	1	1	1	1	2
332	3	5	4	4	2	2	1	2	3	3	2	1
333	3	2	3	3	2	2	1	2	3	1	2	1
334	3	4	5	5	3	2	2	4	5	4	1	1
335	1	1	2	1	1	1	1	2	1	1	2	1
336	1	1	2	2	1	1	1	1	1	1	1	1
337	4	3	1	1	3	2	1	2	3	3	3	3
338	2	3	2	2	1	1	1	2	1	2	2	1
339	2	1	1	1	2	1	1	2	3	1	3	1
340	3	3	2	2	3	3	3	2	1	1	1	1
341	2	3	2	3	3	3	5	5	5	3	1	3
342	4	5	4	4	3	3	4	4	4	5	1	4
343	1	1	2	2	2	3	2	2	2	1	2	2
344	2	3	1	1	2	1	1	2	2	1	1	1
345	2	4	3	3	4	3	2	2	3	2	2	1
346	3	4	2	1	1	1	1	1	2	4	1	2
347	2	1	2	2	2	1	3	1	1	1	1	1
348	2	5	3	2	1	3	2	5	4	5	3	3
349	3	3	2	3	2	2	1	2	2	1	1	1
350	1	1	1	2	1	1	1	2	2	2	2	1
351	4	3	2	2	3	1	1	2	2	3	2	1
352	1	1	1	1	2	2	2	2	3	3	1	1
353	2	5	4	3	4	2	1	2	3	1	2	1
354	5	5	3	3	5	3	3	5	5	4	2	3
355	3	3	4	4	4	1	3	2	2	1	2	1
356	1	1	1	1	1	1	1	1	2	2	2	3
357	1	1	3	1	1	1	1	1	1	1	1	1
358	2	1	2	2	4	2	1	1	1	1	2	1
359	4	3	4	3	4	1	1	2	2	2	3	1
360	4	3	3	2	3	5	5	5	5	5	1	2
361	2	4	4	1	1	3	2	4	4	4	2	3
362	2	4	2	1	2	1	1	3	3	1	2	1
363	4	4	2	2	2	2	3	3	1	3	2	2
364	2	5	1	1	3	1	1	1	2	2	1	2
365	3	2	2	4	3	1	1	1	1	1	2	1
366	2	1	5	5	3	3	3	3	2	2	2	3
367	3	2	3	3	4	3	3	5	2	1	1	1
368	4	5	5	3	4	4	3	4	5	5	4	3
369	1	1	3	2	2	1	1	1	1	1	2	1
370	3	4	3	4	3	4	2	4	3	3	4	2
371	1	5	3	4	3	4	3	3	3	2	3	2
372	2	1	2	2	2	3	3	2	2	1	2	1
373	1	1	5	5	1	2	1	3	3	1	3	1
374	2	4	4	2	2	2	3	2	3	2	1	3
375	3	4	3	3	4	3	1	2	1	4	3	1
376	2	3	2	1	2	2	1	3	2	3	3	1
377	2	1	2	3	2	1	1	2	1	2	2	2
378	2	4	4	4	4	4	2	4	3	4	3	2
379	2	1	2	1	2	2	1	2	2	2	2	1
380	3	5	3	4	3	4	3	3	4	3	1	5
381	3	4	3	3	2	2	1	2	2	3	1	1
382	3	4	3	3	4	2	2	3	3	4	3	1
383	1	1	3	1	1	1	1	1	1	1	2	1
384	3	3	2	2	3	2	1	2	2	3	3	3
385	4	5	3	2	4	3	3	5	5	5	4	3
386	5	5	5	5	4	2	5	5	5	5	3	3
387	1	3	2	2	1	1	1	1	2	2	1	2
388	2	4	1	3	1	2	1	4	3	5	2	1
389	4	4	5	4	5	4	5	4	4	5	3	2
390	3	4	4	2	2	3	3	2	3	3	2	3
391	4	4	3	3	5	3	1	1	3	3	3	3
392	4	3	4	3	3	1	1	2	2	1	1	2
393	1	4	3	5	4	4	3	4	4	5	5	2
394	3	4	3	5	3	3	2	2	1	1	1	2
